# Supplementary material for: Fulminant Adenoviral-Induced Hepatitis in Immunosuppressed Patients
Source: Viruses. 2022 Jul 1;14(7):1459. doi: 10.3390/v14071459 (PMC9323657; doi:10.3390/v14071459)
Supplement: Supplementary file 1 [file viruses-14-01459-s001.zip]

Archive with 1 entries (1 files):
- viruses-1739408-supplementary.pdf
